# Supplementary material for: Secreted Protein Acidic and Rich in Cysteine Mediates the Development and Progression of Diabetic Retinopathy
Source: Front Endocrinol (Lausanne). 2022 Jun 3;13:869519. doi: 10.3389/fendo.2022.869519 (PMC9205223; doi:10.3389/fendo.2022.869519)
Supplement: Supplementary file 2 [file Table_1.xlsx]

## Sheet: Sheet1
						Supplement Table 1: Primer Sequences used for RT-QPCR
							Forward primer sequences	Reverse primer sequences
						GAPDH	ctgggacgacatggagaaaa	aaggaaggctggaagagtgc
						FN1	GGTGAACCCAGTCCCGAAG	GGGAATCTTCTCTGTCAGCCT
						SPARC	CCTTGGCAGCCCCTCAAGA	CTTCGGTTTCCTCTGCACCA
						TGFB	GCAAGTGGACATCAACGGGT	CCATGAGAAGCAGGAAAGGC
						ITGB1	GTCGTGTGTGTGAGTGCAAC	AGACACCACACTCGCAGATG
						IL6	CTTCGGTCCAGTTGCCTTCT	TGGAATCTTCTCCTGGGGGT
						VEGFR	CTAGGTAAGCCTCTTGGCCG	CGATGCTCACTGTGTGTTGC
						ILK	CAACACGGAGAACGACCTCA	GTGTCATCCCCACGGTTCAT
